# Supplementary material for: Heterologous Overexpression and Functional Analysis of the Isodon suzhouensis IsKS1 Gene in Arabidopsis thaliana
Source: Curr Issues Mol Biol. 2025 Jun 3;47(6):413. doi: 10.3390/cimb47060413 (PMC12192304; doi:10.3390/cimb47060413)
Supplement: Supplementary file 1 [file cimb-47-00413-s001.zip]

Archive with 2 entries (2 files):
- Supplementary Figures.pdf
- Supplementary Table   Table  S1, Genes annotated in the diterpenoid biosynthesis pathway in IsKS1-overexpressing Arabidopsis thaliana..xlsx
