# Supplementary material for: Heterologous Overexpression and Functional Analysis of the Isodon suzhouensis IsKS1 Gene in Arabidopsis thaliana
Source: Curr Issues Mol Biol. 2025 Jun 3;47(6):413. doi: 10.3390/cimb47060413 (PMC12192304; doi:10.3390/cimb47060413)
Supplement: Supplementary file 1 [file cimb-47-00413-s001.zip › Supplementary Table Table S1, Genes annotated in the diterpenoid biosynthesis pathway in IsKS1-overexpressing Arabidopsis thaliana..xlsx]

## Sheet: biomarker
#ID	gene_name	nr_symbol	KS1_FPKM	KS1_count	KS2_FPKM	KS2_count	KS3_FPKM	KS3_count	WT1_FPKM	WT1_count	WT2_FPKM	WT2_count	WT3_FPKM	WT3_count	WT_vs_KS_DESeq2_FDR	WT_vs_KS_DESeq2_log2FC	WT_vs_KS_DESeq2_(FDR_0.01_FC_2)_regulated	COG_class	COG_class_annotation	GO_annotation	KEGG_annotation	KEGG_pathway_annotation	KOG_class	KOG_class_annotation	Pfam_annotation	Swiss_Prot_annotation	eggNOG_class	eggNOG_class_annotation	NR_annotation	GO_second_level_annotation
AT1G44090	ATGA20OX5	GA20OX5	0	0	0	0	0.046536	2	0.224176	10	0.339385	17	0.307733	15	--	--	--	[Q]	Secondary metabolites biosynthesis, transport and catabolism	Molecular Function: oxidoreductase activity (GO:0016491);; Molecular Function: metal ion binding (GO:0046872);;	K05282|3.8e-96|dcr:108211967|K05282 gibberellin-44 dioxygenase [EC:1.14.11.12] | (RefSeq) gibberellin 20 oxidase 1-D-like	Diterpenoid biosynthesis (ko00904)	[QR]	Secondary metabolites biosynthesis, transport and catabolism;; General function prediction only	2OG-Fe(II) oxygenase superfamily	Gibberellin 20 oxidase 5 OS=Arabidopsis thaliana OX=3702 GN=GA20OX5 PE=2 SV=1	Q	Secondary metabolites biosynthesis, transport and catabolism	gibberellin 20-oxidase 5 [Arabidopsis thaliana]	molecular function: catalytic activity (GO:0003824);; molecular function: binding (GO:0005488)
AT1G47990	ATGA2OX4	GA2OX4	0	0	0	0	0	0	0	0	0	0	0	0	--	--	--	[Q]	Secondary metabolites biosynthesis, transport and catabolism	Molecular Function: oxidoreductase activity (GO:0016491);; Molecular Function: metal ion binding (GO:0046872);;	K04125|1.5e-183|ath:AT1G47990|K04125 gibberellin 2beta-dioxygenase [EC:1.14.11.13] | (RefSeq) GA2OX4; gibberellin 2-oxidase 4	Diterpenoid biosynthesis (ko00904)	[QR]	Secondary metabolites biosynthesis, transport and catabolism;; General function prediction only	2OG-Fe(II) oxygenase superfamily	Gibberellin 2-beta-dioxygenase 4 OS=Arabidopsis thaliana OX=3702 GN=GA2OX4 PE=2 SV=1	Q	Secondary metabolites biosynthesis, transport and catabolism	gibberellin 2-oxidase 4 [Arabidopsis thaliana]	molecular function: catalytic activity (GO:0003824);; molecular function: binding (GO:0005488)
AT1G50960	ATGA2OX7	GA2OX7	0	0	0	0	0	0	0	0	0.044363	2	0	0	--	--	--	[Q]	Secondary metabolites biosynthesis, transport and catabolism	Molecular Function: oxidoreductase activity (GO:0016491);; Molecular Function: metal ion binding (GO:0046872);;	K04125|1.0e-190|ath:AT1G50960|K04125 gibberellin 2beta-dioxygenase [EC:1.14.11.13] | (RefSeq) GA2OX7; gibberellin 2-oxidase 7	Diterpenoid biosynthesis (ko00904)	[QR]	Secondary metabolites biosynthesis, transport and catabolism;; General function prediction only	2OG-Fe(II) oxygenase superfamily	Gibberellin 2-beta-dioxygenase 7 OS=Arabidopsis thaliana OX=3702 GN=GA2OX7 PE=1 SV=1	Q	Secondary metabolites biosynthesis, transport and catabolism	gibberellin 2-oxidase 7 [Arabidopsis thaliana]	molecular function: catalytic activity (GO:0003824);; molecular function: binding (GO:0005488)
AT1G60980	ATGA20OX4	GA20OX4	0	0	0	0	0	0	0	0	0	0	0	0	--	--	--	[Q]	Secondary metabolites biosynthesis, transport and catabolism	Molecular Function: oxidoreductase activity (GO:0016491);; Molecular Function: metal ion binding (GO:0046872);;	K05282|5.2e-223|ath:AT1G60980|K05282 gibberellin-44 dioxygenase [EC:1.14.11.12] | (RefSeq) GA20OX4; gibberellin 20-oxidase 4	Diterpenoid biosynthesis (ko00904)	[QR]	Secondary metabolites biosynthesis, transport and catabolism;; General function prediction only	2OG-Fe(II) oxygenase superfamily	Gibberellin 20 oxidase 4 OS=Arabidopsis thaliana OX=3702 GN=GA20OX4 PE=2 SV=1	Q	Secondary metabolites biosynthesis, transport and catabolism	gibberellin 20-oxidase 4 [Arabidopsis thaliana]	molecular function: catalytic activity (GO:0003824);; molecular function: binding (GO:0005488)
AT1G61120	TPS04	TPS04	0.71043	96	0.106929	13	0.109438	12	0.181853	20	0.107747	14	0.539219	65	--	--	--	--	--	Molecular Function: magnesium ion binding (GO:0000287);; Molecular Function: terpene synthase activity (GO:0010333);;	K17982|0.0e+00|ath:AT1G61120|K17982 geranyllinalool synthase [EC:4.2.3.144] | (RefSeq) TPS04; terpene synthase 04	Diterpenoid biosynthesis (ko00904)	--	--	Terpene synthase family, metal binding domain	(E,E)-geranyllinalool synthase OS=Arabidopsis thaliana OX=3702 GN=GES PE=1 SV=1	S	Function unknown	terpene synthase 04 [Arabidopsis thaliana]	molecular function: binding (GO:0005488);; molecular function: catalytic activity (GO:0003824)
AT1G78440	ATGA2OX1	ATGA2OX1	0.080755	5	0	0	0.041271	2	0	0	0	0	0	0	--	--	--	[Q]	Secondary metabolites biosynthesis, transport and catabolism	Molecular Function: oxidoreductase activity (GO:0016491);; Molecular Function: metal ion binding (GO:0046872);;	K04125|9.1e-190|ath:AT1G78440|K04125 gibberellin 2beta-dioxygenase [EC:1.14.11.13] | (RefSeq) ATGA2OX1; gibberellin 2-beta-dioxygenase	Diterpenoid biosynthesis (ko00904)	[QR]	Secondary metabolites biosynthesis, transport and catabolism;; General function prediction only	2OG-Fe(II) oxygenase superfamily	Gibberellin 2-beta-dioxygenase 1 OS=Arabidopsis thaliana OX=3702 GN=GA2OX1 PE=2 SV=2	Q	Secondary metabolites biosynthesis, transport and catabolism	gibberellin 2-beta-dioxygenase [Arabidopsis thaliana]	molecular function: catalytic activity (GO:0003824);; molecular function: binding (GO:0005488)
AT1G80330	ATGA3OX4	GA3OX4	0.036163	2	0.067555	3	0	0	0	0	0.84065	38	0.316136	14	--	--	--	[Q]	Secondary metabolites biosynthesis, transport and catabolism	Molecular Function: oxidoreductase activity (GO:0016491);; Molecular Function: metal ion binding (GO:0046872);;	K04124|1.7e-207|ath:AT1G80330|K04124 gibberellin 3beta-dioxygenase [EC:1.14.11.15] | (RefSeq) GA3OX4; gibberellin 3-oxidase 4	Diterpenoid biosynthesis (ko00904)	[QR]	Secondary metabolites biosynthesis, transport and catabolism;; General function prediction only	2OG-Fe(II) oxygenase superfamily	Gibberellin 3-beta-dioxygenase 4 OS=Arabidopsis thaliana OX=3702 GN=GA3OX4 PE=1 SV=1	Q	Secondary metabolites biosynthesis, transport and catabolism	gibberellin 3-oxidase 4 [Arabidopsis thaliana]	molecular function: catalytic activity (GO:0003824);; molecular function: binding (GO:0005488)
AT1G80340	GA4H	GA3OX2	0	0	0	0	0	0	0	0	0	0	0	0	--	--	--	[Q]	Secondary metabolites biosynthesis, transport and catabolism	Molecular Function: oxidoreductase activity (GO:0016491);; Molecular Function: metal ion binding (GO:0046872);;	K04124|2.6e-205|ath:AT1G80340|K04124 gibberellin 3beta-dioxygenase [EC:1.14.11.15] | (RefSeq) GA3OX2; gibberellin 3-oxidase 2	Diterpenoid biosynthesis (ko00904)	[QR]	Secondary metabolites biosynthesis, transport and catabolism;; General function prediction only	2OG-Fe(II) oxygenase superfamily	Gibberellin 3-beta-dioxygenase 2 OS=Arabidopsis thaliana OX=3702 GN=GA3OX2 PE=1 SV=2	Q	Secondary metabolites biosynthesis, transport and catabolism	gibberellin 3-oxidase 2 [Arabidopsis thaliana]	molecular function: catalytic activity (GO:0003824);; molecular function: binding (GO:0005488)
AT2G33720	AT2G33720	AT2G33720	0	0	0	0	0.1017	5	0.10165	5	0.160751	9	0.050452	3	--	--	--	--	--	Molecular Function: DNA binding (GO:0003677);; Cellular Component: nucleus (GO:0005634);;	K04125|9.3e-22|egr:104446603|K04125 gibberellin 2beta-dioxygenase [EC:1.14.11.13] | (RefSeq) gibberellin 2-beta-dioxygenase 8	Diterpenoid biosynthesis (ko00904)	--	--	--	B3 domain-containing protein At2g33720 OS=Arabidopsis thaliana OX=3702 GN=At2g33720 PE=2 SV=1	K	Transcription	AP2/B3-like transcriptional factor family protein [Arabidopsis thaliana]	molecular function: binding (GO:0005488);; cellular component: intracellular (GO:0005622);; cellular component: cellular anatomical entity (GO:0110165)
AT2G34555	ATGA2OX3	ATGA2OX3	0.077317	5	0	0	0	0	0	0	0.241093	12	0	0	--	--	--	[Q]	Secondary metabolites biosynthesis, transport and catabolism	Molecular Function: oxidoreductase activity (GO:0016491);; Molecular Function: metal ion binding (GO:0046872);;	K04125|5.3e-195|ath:AT2G34555|K04125 gibberellin 2beta-dioxygenase [EC:1.14.11.13] | (RefSeq) ATGA2OX3; gibberellin 2-oxidase 3	Diterpenoid biosynthesis (ko00904)	[QR]	Secondary metabolites biosynthesis, transport and catabolism;; General function prediction only	2OG-Fe(II) oxygenase superfamily	Gibberellin 2-beta-dioxygenase 3 OS=Arabidopsis thaliana OX=3702 GN=GA2OX3 PE=2 SV=1	Q	Secondary metabolites biosynthesis, transport and catabolism	gibberellin 2-oxidase 3 [Arabidopsis thaliana]	molecular function: catalytic activity (GO:0003824);; molecular function: binding (GO:0005488)
AT2G47140	SDR3B	SDR5	0.083677	5	0	0	0.054377	3	0.290112	12	0.398797	18	0.457618	20	--	--	--	[IQR]	Lipid transport and metabolism;; Secondary metabolites biosynthesis, transport and catabolism;; General function prediction only	Molecular Function: molecular_function (GO:0003674);; Molecular Function: binding (GO:0005488);; Molecular Function: copper ion binding (GO:0005507);; Biological Process: response to stress (GO:0006950);; Biological Process: defense response (GO:0006952);; Biological Process: biological_process (GO:0008150);; Biological Process: response to external stimulus (GO:0009605);; Biological Process: res…	K13070|1.1e-62|dosa:Os04t0179200-01|K13070 momilactone-A synthase [EC:1.1.1.295] | (RefSeq) Os04g0179200, MAS, MOMILACTONE_A_SYNTHASE; Similar to Stem secoisolariciresinol dehydrogenase (Fragment).	Diterpenoid biosynthesis (ko00904)	[R]	General function prediction only	Enoyl-(Acyl carrier protein) reductase	Short-chain dehydrogenase reductase 3b OS=Arabidopsis thaliana OX=3702 GN=SDR3b PE=2 SV=1	Q	Secondary metabolites biosynthesis, transport and catabolism	NAD(P)-binding Rossmann-fold superfamily protein [Arabidopsis thaliana]	molecular function: binding (GO:0005488);; biological process: response to stimulus (GO:0050896);; biological process: interspecies interaction between organisms (GO:0044419);; biological process: multi-organism process (GO:0051704)
AT3G25180	CYP82G1	CYP82G1	0.337873	28	0.087058	8	0.326625	22	0.418675	27	0.447341	34	0.806521	61	--	--	--	[QV]	Secondary metabolites biosynthesis, transport and catabolism;; Defense mechanisms	Molecular Function: monooxygenase activity (GO:0004497);; Molecular Function: iron ion binding (GO:0005506);; Cellular Component: integral component of membrane (GO:0016021);; Molecular Function: oxidoreductase activity, acting on paired donors, with incorporation or reduction of molecular oxygen (GO:0016705);; Molecular Function: heme binding (GO:0020037);;	K17961|9.4e-300|ath:AT3G25180|K17961 trimethyltridecatetraene/dimethylnonatriene synthase [EC:1.14.14.58 1.14.14.59] | (RefSeq) CYP82G1; cytochrome P450, family 82, subfamily G, polypeptide 1	Diterpenoid biosynthesis (ko00904)	[Q]	Secondary metabolites biosynthesis, transport and catabolism	Cytochrome P450	Dimethylnonatriene synthase OS=Arabidopsis thaliana OX=3702 GN=CYP82G1 PE=1 SV=1	Q	Secondary metabolites biosynthesis, transport and catabolism	cytochrome P450, family 82, subfamily G, polypeptide 1 [Arabidopsis thaliana]	molecular function: catalytic activity (GO:0003824);; biological process: metabolic process (GO:0008152);; molecular function: binding (GO:0005488);; cellular component: cellular anatomical entity (GO:0110165)
AT3G26770	AT3G26770	AT3G26770	0.039589	2	0	0	0.193152	8	0.185063	8	0	0	0	0	--	--	--	[IQR]	Lipid transport and metabolism;; Secondary metabolites biosynthesis, transport and catabolism;; General function prediction only	--	K13070|5.0e-59|dosa:Os04t0179200-01|K13070 momilactone-A synthase [EC:1.1.1.295] | (RefSeq) Os04g0179200, MAS, MOMILACTONE_A_SYNTHASE; Similar to Stem secoisolariciresinol dehydrogenase (Fragment).	Diterpenoid biosynthesis (ko00904)	[R]	General function prediction only	Enoyl-(Acyl carrier protein) reductase	Short-chain dehydrogenase reductase 2a OS=Arabidopsis thaliana OX=3702 GN=SDR2a PE=3 SV=1	Q	Secondary metabolites biosynthesis, transport and catabolism	NAD(P)-binding Rossmann-fold superfamily protein [Arabidopsis thaliana]	--
AT3G46500	AT3G46500	AT3G46500	0	0	0.154369	8	0	0	0.088701	4	0	0	0.344091	18	--	--	--	[Q]	Secondary metabolites biosynthesis, transport and catabolism	Molecular Function: oxidoreductase activity (GO:0016491);; Molecular Function: metal ion binding (GO:0046872);;	K04125|2.0e-21|bna:106438344|K04125 gibberellin 2beta-dioxygenase [EC:1.14.11.13] | (RefSeq) gibberellin 2-beta-dioxygenase 8-like	Diterpenoid biosynthesis (ko00904)	[QR]	Secondary metabolites biosynthesis, transport and catabolism;; General function prediction only	2OG-Fe(II) oxygenase superfamily	Gibberellin 2-beta-dioxygenase 8 OS=Arabidopsis thaliana OX=3702 GN=GA2OX8 PE=1 SV=2	Q	Secondary metabolites biosynthesis, transport and catabolism	2-oxoglutarate (2OG) and Fe(II)-dependent oxygenase superfamily protein [Arabidopsis thaliana]	molecular function: catalytic activity (GO:0003824);; molecular function: binding (GO:0005488)
AT3G47190	AT3G47190	AT3G47190	0	0	0	0	0	0	0	0	0.124696	6	0	0	--	--	--	[Q]	Secondary metabolites biosynthesis, transport and catabolism	Molecular Function: metal ion binding (GO:0046872);; Molecular Function: dioxygenase activity (GO:0051213);;	K04125|4.7e-42|aof:109827520|K04125 gibberellin 2beta-dioxygenase [EC:1.14.11.13] | (RefSeq) gibberellin 2-beta-dioxygenase 8-like	Diterpenoid biosynthesis (ko00904)	[QR]	Secondary metabolites biosynthesis, transport and catabolism;; General function prediction only	2OG-Fe(II) oxygenase superfamily	Gibberellin 2-beta-dioxygenase 6 OS=Oryza sativa subsp. japonica OX=39947 GN=GA2OX6 PE=1 SV=1	Q	Secondary metabolites biosynthesis, transport and catabolism	2-oxoglutarate (2OG) and Fe(II)-dependent oxygenase superfamily protein [Arabidopsis thaliana]	molecular function: binding (GO:0005488);; molecular function: catalytic activity (GO:0003824);; biological process: metabolic process (GO:0008152)
AT4G21200	ATGA2OX8	--	0	0	0.044827	2	0	0	0.184931	8	0	0	0	0	--	--	--	[Q]	Secondary metabolites biosynthesis, transport and catabolism	Molecular Function: oxidoreductase activity (GO:0016491);; Molecular Function: metal ion binding (GO:0046872);;	K04125|1.8e-195|ath:AT4G21200|K04125 gibberellin 2beta-dioxygenase [EC:1.14.11.13] | (RefSeq) GA2OX8; gibberellin 2-oxidase 8	Diterpenoid biosynthesis (ko00904)	[QR]	Secondary metabolites biosynthesis, transport and catabolism;; General function prediction only	2OG-Fe(II) oxygenase superfamily	Gibberellin 2-beta-dioxygenase 8 OS=Arabidopsis thaliana OX=3702 GN=GA2OX8 PE=1 SV=2	Q	Secondary metabolites biosynthesis, transport and catabolism	unknown, partial [Arabidopsis thaliana]	molecular function: catalytic activity (GO:0003824);; molecular function: binding (GO:0005488)
AT4G21690	ATGA3OX3	GA3OX3	0	0	0	0	0	0	0	0	0	0	0	0	--	--	--	[Q]	Secondary metabolites biosynthesis, transport and catabolism	Molecular Function: oxidoreductase activity (GO:0016491);; Molecular Function: metal ion binding (GO:0046872);;	K04124|3.3e-208|ath:AT4G21690|K04124 gibberellin 3beta-dioxygenase [EC:1.14.11.15] | (RefSeq) GA3OX3; gibberellin 3-oxidase 3	Diterpenoid biosynthesis (ko00904)	[QR]	Secondary metabolites biosynthesis, transport and catabolism;; General function prediction only	2OG-Fe(II) oxygenase superfamily	Gibberellin 3-beta-dioxygenase 3 OS=Arabidopsis thaliana OX=3702 GN=GA3OX3 PE=2 SV=1	Q	Secondary metabolites biosynthesis, transport and catabolism	gibberellin 3-oxidase 3 [Arabidopsis thaliana]	molecular function: catalytic activity (GO:0003824);; molecular function: binding (GO:0005488)
AT4G23340	AT4G23340	AT4G23340	0	0	0	0	0	0	0.027614	2	0.023367	2	0.009364	1	--	--	--	[Q]	Secondary metabolites biosynthesis, transport and catabolism	Molecular Function: oxidoreductase activity (GO:0016491);; Molecular Function: metal ion binding (GO:0046872);;	K04125|1.4e-35|cpap:110810948|K04125 gibberellin 2beta-dioxygenase [EC:1.14.11.13] | (RefSeq) gibberellin 2-beta-dioxygenase 8-like isoform X1	Diterpenoid biosynthesis (ko00904)	[QR]	Secondary metabolites biosynthesis, transport and catabolism;; General function prediction only	2OG-Fe(II) oxygenase superfamily	Gibberellin 20-oxidase-like protein OS=Arabidopsis thaliana OX=3702 GN=At5g51310 PE=2 SV=1	Q	Secondary metabolites biosynthesis, transport and catabolism	2-oxoglutarate (2OG) and Fe(II)-dependent oxygenase superfamily protein [Arabidopsis thaliana]	molecular function: catalytic activity (GO:0003824);; molecular function: binding (GO:0005488)
AT4G28775	AT4G28775	AT4G28775	0	0	0	0	0	0	0	0	0	0	0	0	--	--	--	--	--	--	K04125|2.6e-08|egr:104446603|K04125 gibberellin 2beta-dioxygenase [EC:1.14.11.13] | (RefSeq) gibberellin 2-beta-dioxygenase 8	Diterpenoid biosynthesis (ko00904)	--	--	--	--	--	--	hypothetical protein AT4G28775 [Arabidopsis thaliana]	--
AT5G07200	YAP169	GA20OX3	1.46073	109	0.393945	26	1.34517	80	0	0	0	0	0.078135	6	--	--	--	[Q]	Secondary metabolites biosynthesis, transport and catabolism	Molecular Function: oxidoreductase activity (GO:0016491);; Molecular Function: metal ion binding (GO:0046872);;	K05282|2.3e-226|ath:AT5G07200|K05282 gibberellin-44 dioxygenase [EC:1.14.11.12] | (RefSeq) GA20OX3; gibberellin 20-oxidase 3	Diterpenoid biosynthesis (ko00904)	[QR]	Secondary metabolites biosynthesis, transport and catabolism;; General function prediction only	2OG-Fe(II) oxygenase superfamily	Gibberellin 20 oxidase 3 OS=Arabidopsis thaliana OX=3702 GN=GA20OX3 PE=2 SV=1	Q	Secondary metabolites biosynthesis, transport and catabolism	gibberellin 20-oxidase 3 [Arabidopsis thaliana]	molecular function: catalytic activity (GO:0003824);; molecular function: binding (GO:0005488)
AT5G51310	AT5G51310	AT5G51310	0	0	0	0	0	0	0	0	0	0	0	0	--	--	--	[Q]	Secondary metabolites biosynthesis, transport and catabolism	Molecular Function: oxidoreductase activity (GO:0016491);; Molecular Function: metal ion binding (GO:0046872);;	K04124|8.3e-28|ath:AT1G80330|K04124 gibberellin 3beta-dioxygenase [EC:1.14.11.15] | (RefSeq) GA3OX4; gibberellin 3-oxidase 4	Diterpenoid biosynthesis (ko00904)	[QR]	Secondary metabolites biosynthesis, transport and catabolism;; General function prediction only	2OG-Fe(II) oxygenase superfamily	Gibberellin 20-oxidase-like protein OS=Arabidopsis thaliana OX=3702 GN=At5g51310 PE=2 SV=1	Q	Secondary metabolites biosynthesis, transport and catabolism	2-oxoglutarate (2OG) and Fe(II)-dependent oxygenase superfamily protein [Arabidopsis thaliana]	molecular function: catalytic activity (GO:0003824);; molecular function: binding (GO:0005488)
AT5G51810	GA20OX2	GA20OX2	0.153602	10	0.071758	4	0.191346	10	0	0	0.102607	6	0	0	--	--	--	[Q]	Secondary metabolites biosynthesis, transport and catabolism	Molecular Function: oxidoreductase activity (GO:0016491);; Molecular Function: metal ion binding (GO:0046872);;	K05282|2.4e-223|ath:AT5G51810|K05282 gibberellin-44 dioxygenase [EC:1.14.11.12] | (RefSeq) GA20OX2; gibberellin 20 oxidase 2	Diterpenoid biosynthesis (ko00904)	[QR]	Secondary metabolites biosynthesis, transport and catabolism;; General function prediction only	2OG-Fe(II) oxygenase superfamily	Gibberellin 20 oxidase 2 OS=Arabidopsis thaliana OX=3702 GN=GA20OX2 PE=2 SV=1	Q	Secondary metabolites biosynthesis, transport and catabolism	gibberellin 20 oxidase 2 [Arabidopsis thaliana]	molecular function: catalytic activity (GO:0003824);; molecular function: binding (GO:0005488)
AT1G02400	ATGA2OX4	GA2OX6	11.1341	693	7.60773	403	5.73025	284	177.05	8792	153.679	8595	138.136	7641	1.23047e-68	-4.397	down	[Q]	Secondary metabolites biosynthesis, transport and catabolism	Molecular Function: oxidoreductase activity (GO:0016491);; Molecular Function: metal ion binding (GO:0046872);;	K04125|1.4e-192|ath:AT1G02400|K04125 gibberellin 2beta-dioxygenase [EC:1.14.11.13] | (RefSeq) GA2OX6; gibberellin 2-oxidase 6	Diterpenoid biosynthesis (ko00904)	[QR]	Secondary metabolites biosynthesis, transport and catabolism;; General function prediction only	2OG-Fe(II) oxygenase superfamily	Gibberellin 2-beta-dioxygenase 6 OS=Arabidopsis thaliana OX=3702 GN=GA2OX6 PE=2 SV=1	Q	Secondary metabolites biosynthesis, transport and catabolism	gibberellin 2-oxidase 6 [Arabidopsis thaliana]	molecular function: catalytic activity (GO:0003824);; molecular function: binding (GO:0005488)
AT1G30040	ATGA2OX2	GA2OX2	0.726963	48	1.4432	81	0.400996	21	12.2757	641	12.3857	728	15.8896	923	3.0882e-22	-4.09073	down	[Q]	Secondary metabolites biosynthesis, transport and catabolism	Molecular Function: oxidoreductase activity (GO:0016491);; Molecular Function: metal ion binding (GO:0046872);;	K04125|7.5e-197|ath:AT1G30040|K04125 gibberellin 2beta-dioxygenase [EC:1.14.11.13] | (RefSeq) GA2OX2; gibberellin 2-oxidase	Diterpenoid biosynthesis (ko00904)	[QR]	Secondary metabolites biosynthesis, transport and catabolism;; General function prediction only	2OG-Fe(II) oxygenase superfamily	Gibberellin 2-beta-dioxygenase 2 OS=Arabidopsis thaliana OX=3702 GN=GA2OX2 PE=2 SV=1	Q	Secondary metabolites biosynthesis, transport and catabolism	gibberellin 2-oxidase [Arabidopsis thaliana]	molecular function: catalytic activity (GO:0003824);; molecular function: binding (GO:0005488)
AT1G80320	AT1G80320	AT1G80320	4.35697	195	4.86254	186	5.65735	202	9.54734	341	18.0319	726	13.8778	553	2.65958e-07	-1.61289	down	--	--	Molecular Function: metal ion binding (GO:0046872);; Molecular Function: dioxygenase activity (GO:0051213);;	K04124|6.3e-20|dcr:108225406|K04124 gibberellin 3beta-dioxygenase [EC:1.14.11.15] | (RefSeq) gibberellin 3-beta-dioxygenase 2-like	Diterpenoid biosynthesis (ko00904)	[QR]	Secondary metabolites biosynthesis, transport and catabolism;; General function prediction only	2OG-Fe(II) oxygenase superfamily	Gibberellin 20 oxidase 1 OS=Arabidopsis thaliana OX=3702 GN=GA20OX1 PE=2 SV=2	Q	Secondary metabolites biosynthesis, transport and catabolism	2-oxoglutarate (2OG) and Fe(II)-dependent oxygenase superfamily protein [Arabidopsis thaliana]	molecular function: binding (GO:0005488);; molecular function: catalytic activity (GO:0003824);; biological process: metabolic process (GO:0008152)
AT1G05160	CYP88A3	CYP88A3	20.132	1943	16.6575	1370	19.4786	1498	10.4853	808	12.1099	1052	13.472	1157	0.00438986	0.506398	normal	[QV]	Secondary metabolites biosynthesis, transport and catabolism;; Defense mechanisms	Molecular Function: monooxygenase activity (GO:0004497);; Molecular Function: iron ion binding (GO:0005506);; Cellular Component: integral component of membrane (GO:0016021);; Molecular Function: oxidoreductase activity, acting on paired donors, with incorporation or reduction of molecular oxygen (GO:0016705);; Molecular Function: heme binding (GO:0020037);;	K04123|2.6e-291|ath:AT1G05160|K04123 ent-kaurenoic acid monooxygenase [EC:1.14.14.107] | (RefSeq) CYP88A3; cytochrome P450, family 88, subfamily A, polypeptide 3	Diterpenoid biosynthesis (ko00904)	[QI]	Secondary metabolites biosynthesis, transport and catabolism;; Lipid transport and metabolism	Cytochrome P450	Ent-kaurenoic acid oxidase 1 OS=Arabidopsis thaliana OX=3702 GN=KAO1 PE=1 SV=1	Q	Secondary metabolites biosynthesis, transport and catabolism	cytochrome P450, family 88, subfamily A, polypeptide 3 [Arabidopsis thaliana]	molecular function: catalytic activity (GO:0003824);; biological process: metabolic process (GO:0008152);; molecular function: binding (GO:0005488);; cellular component: cellular anatomical entity (GO:0110165)
AT2G32440	KAO2	KAO2	32.847	2978	42.1234	3252	37.9827	2714	28.8798	2090	35.5736	2898	32.0004	2580	0.676774	0.0914234	normal	[QV]	Secondary metabolites biosynthesis, transport and catabolism;; Defense mechanisms	Molecular Function: monooxygenase activity (GO:0004497);; Molecular Function: iron ion binding (GO:0005506);; Cellular Component: integral component of membrane (GO:0016021);; Molecular Function: oxidoreductase activity, acting on paired donors, with incorporation or reduction of molecular oxygen (GO:0016705);; Molecular Function: heme binding (GO:0020037);;	K04123|6.0e-288|ath:AT2G32440|K04123 ent-kaurenoic acid monooxygenase [EC:1.14.14.107] | (RefSeq) KAO2; ent-kaurenoic acid hydroxylase 2	Diterpenoid biosynthesis (ko00904)	[QI]	Secondary metabolites biosynthesis, transport and catabolism;; Lipid transport and metabolism	Cytochrome P450	Ent-kaurenoic acid oxidase 2 OS=Arabidopsis thaliana OX=3702 GN=KAO2 PE=1 SV=2	Q	Secondary metabolites biosynthesis, transport and catabolism	ent-kaurenoic acid hydroxylase 2 [Arabidopsis thaliana]	molecular function: catalytic activity (GO:0003824);; biological process: metabolic process (GO:0008152);; molecular function: binding (GO:0005488);; cellular component: cellular anatomical entity (GO:0110165)
AT3G54360	AT3G54360	AT3G54360	117.478	8706	118.945	7509	144.759	8546	114.045	6750	118.362	7891	121.049	7981	0.896662	-0.0242787	normal	--	--	Biological Process: cell cycle checkpoint (GO:0000075);; Molecular Function: nucleotide binding (GO:0000166);; Biological Process: protein polyubiquitination (GO:0000209);; Cellular Component: nuclear chromosome (GO:0000228);; Biological Process: mitotic cell cycle (GO:0000278);; Cellular Component: chromatin (GO:0000785);; Cellular Component: nuclear chromatin (GO:0000790);; Cellular Component: …	K05282|2.5e-06|csat:104737873|K05282 gibberellin-44 dioxygenase [EC:1.14.11.12] | (RefSeq) gibberellin 20 oxidase 3	Diterpenoid biosynthesis (ko00904)	--	--	Zinc finger, C3HC4 type (RING finger)	Protein NCA1 OS=Arabidopsis thaliana OX=3702 GN=NCA1 PE=1 SV=1	O	Posttranslational modification, protein turnover, chaperones	zinc ion binding protein [Arabidopsis thaliana]	biological process: cellular process (GO:0009987);; biological process: biological regulation (GO:0065007);; molecular function: binding (GO:0005488);; biological process: metabolic process (GO:0008152);; cellular component: intracellular (GO:0005622);; cellular component: cellular anatomical entity (GO:0110165);; molecular function: catalytic activity (GO:0003824)
AT4G02780	GA1	GA1	0.578947	70	1.0066	103	2.12041	202	0.640967	62	0.92351	100	1.38207	147	0.774004	0.199935	normal	--	--	Molecular Function: magnesium ion binding (GO:0000287);; Molecular Function: terpene synthase activity (GO:0010333);;	K04120|0.0e+00|ath:AT4G02780|K04120 ent-copalyl diphosphate synthase [EC:5.5.1.13] | (RefSeq) GA1; Terpenoid cyclases/Protein prenyltransferases superfamily protein	Diterpenoid biosynthesis (ko00904)	--	--	Terpene synthase, N-terminal domain	Ent-copalyl diphosphate synthase, chloroplastic OS=Arabidopsis thaliana OX=3702 GN=GA1 PE=1 SV=1	S	Function unknown	Terpenoid cyclases/Protein prenyltransferases superfamily protein [Arabidopsis thaliana]	molecular function: binding (GO:0005488);; molecular function: catalytic activity (GO:0003824)
AT4G25420	GA5	GA20OX1	2.50724	150	2.07395	106	2.91803	139	0.326993	16	1.164	63	0.074838	4	0.0146863	2.09458	normal	[Q]	Secondary metabolites biosynthesis, transport and catabolism	Molecular Function: oxidoreductase activity (GO:0016491);; Molecular Function: metal ion binding (GO:0046872);;	K05282|8.0e-224|ath:AT4G25420|K05282 gibberellin-44 dioxygenase [EC:1.14.11.12] | (RefSeq) GA20OX1; 2-oxoglutarate (2OG) and Fe(II)-dependent oxygenase superfamily protein	Diterpenoid biosynthesis (ko00904)	[QR]	Secondary metabolites biosynthesis, transport and catabolism;; General function prediction only	2OG-Fe(II) oxygenase superfamily	Gibberellin 20 oxidase 1 OS=Arabidopsis thaliana OX=3702 GN=GA20OX1 PE=2 SV=2	Q	Secondary metabolites biosynthesis, transport and catabolism	2-oxoglutarate (2OG) and Fe(II)-dependent oxygenase superfamily protein [Arabidopsis thaliana]	molecular function: catalytic activity (GO:0003824);; molecular function: binding (GO:0005488)
AT5G25900	GA3	GA3	41.2323	3280	34.1968	2318	50.1044	3175	46.0075	2923	41.1544	2945	52.5216	3717	0.180318	-0.287431	normal	[QV]	Secondary metabolites biosynthesis, transport and catabolism;; Defense mechanisms	Molecular Function: monooxygenase activity (GO:0004497);; Molecular Function: iron ion binding (GO:0005506);; Cellular Component: integral component of membrane (GO:0016021);; Molecular Function: oxidoreductase activity, acting on paired donors, with incorporation or reduction of molecular oxygen (GO:0016705);; Molecular Function: heme binding (GO:0020037);;	K04122|3.2e-295|ath:AT5G25900|K04122 ent-kaurene oxidase [EC:1.14.14.86] | (RefSeq) GA3; GA requiring 3	Diterpenoid biosynthesis (ko00904)	[Q]	Secondary metabolites biosynthesis, transport and catabolism	Cytochrome P450	Ent-kaurene oxidase, chloroplastic OS=Arabidopsis thaliana OX=3702 GN=KO PE=1 SV=2	Q	Secondary metabolites biosynthesis, transport and catabolism	GA requiring 3 [Arabidopsis thaliana]	molecular function: catalytic activity (GO:0003824);; biological process: metabolic process (GO:0008152);; molecular function: binding (GO:0005488);; cellular component: cellular anatomical entity (GO:0110165)
AT5G58660	AT5G58660	AT5G58660	1.91258	115	1.78567	91	2.48459	119	1.90266	91	1.30566	71	3.85449	205	0.57236	-0.31695	normal	[Q]	Secondary metabolites biosynthesis, transport and catabolism	Molecular Function: metal ion binding (GO:0046872);; Molecular Function: dioxygenase activity (GO:0051213);;	K04125|5.6e-46|egr:104442720|K04125 gibberellin 2beta-dioxygenase [EC:1.14.11.13] | (RefSeq) gibberellin 2-beta-dioxygenase 8 isoform X2	Diterpenoid biosynthesis (ko00904)	[QR]	Secondary metabolites biosynthesis, transport and catabolism;; General function prediction only	2OG-Fe(II) oxygenase superfamily	Gibberellin 2-beta-dioxygenase 6 OS=Oryza sativa subsp. japonica OX=39947 GN=GA2OX6 PE=1 SV=1	Q	Secondary metabolites biosynthesis, transport and catabolism	2-oxoglutarate (2OG) and Fe(II)-dependent oxygenase superfamily protein [Arabidopsis thaliana]	molecular function: binding (GO:0005488);; molecular function: catalytic activity (GO:0003824);; biological process: metabolic process (GO:0008152)
AT1G15550	GA4	GA3OX1	9.70383	566	7.51667	374	11.3359	527	0.219424	11	0.319175	17	1.12544	59	2.87872e-13	3.94172	up	[Q]	Secondary metabolites biosynthesis, transport and catabolism	Molecular Function: oxidoreductase activity (GO:0016491);; Molecular Function: metal ion binding (GO:0046872);;	K04124|6.0e-213|ath:AT1G15550|K04124 gibberellin 3beta-dioxygenase [EC:1.14.11.15] | (RefSeq) GA3OX1; gibberellin 3-oxidase 1	Diterpenoid biosynthesis (ko00904)	[QR]	Secondary metabolites biosynthesis, transport and catabolism;; General function prediction only	2OG-Fe(II) oxygenase superfamily	Gibberellin 3-beta-dioxygenase 1 OS=Arabidopsis thaliana OX=3702 GN=GA3OX1 PE=1 SV=2	Q	Secondary metabolites biosynthesis, transport and catabolism	gibberellin 3-oxidase 1 [Arabidopsis thaliana]	molecular function: catalytic activity (GO:0003824);; molecular function: binding (GO:0005488)
AT1G79460	GA2	GA2	8.76383	1049	6.96677	710	7.32735	699	2.80386	268	1.89848	205	2.08012	222	1.82277e-12	1.62959	up	--	--	Molecular Function: magnesium ion binding (GO:0000287);; Molecular Function: terpene synthase activity (GO:0010333);;	K04121|0.0e+00|ath:AT1G79460|K04121 ent-kaurene synthase [EC:4.2.3.19] | (RefSeq) GA2; Terpenoid cyclases/Protein prenyltransferases superfamily protein	Diterpenoid biosynthesis (ko00904)	--	--	Terpene synthase family, metal binding domain	Ent-kaur-16-ene synthase, chloroplastic OS=Arabidopsis thaliana OX=3702 GN=GA2 PE=1 SV=1	S	Function unknown	Terpenoid cyclases/Protein prenyltransferases superfamily protein [Arabidopsis thaliana]	molecular function: binding (GO:0005488);; molecular function: catalytic activity (GO:0003824)
